# Supplementary material for: The Influence of Dietary and Physical Exercise Habits on Melanoma Risk: A Case–Control Study
Source: Nutrients. 2026 Jun 12;18(12):1919. doi: 10.3390/nu18121919 (PMC13306214; doi:10.3390/nu18121919)
Supplement: Supplementary file 1 [file nutrients-18-01919-s001.zip]

Archive with 1 entries (1 files):
- nutrients-4347616-Material S1.pdf
